# Supplementary material for: Computational Design of Epitope-Enriched HIV-1 Gag Antigens with Preserved Structure and Function for Induction of Broad CD8+ T Cell Responses
Source: Sci Rep. 2018 Jul 26;8:11264. doi: 10.1038/s41598-018-29435-1 (PMC6062507; doi:10.1038/s41598-018-29435-1)
Supplement: Supplementary file 2 — Supplementary Dataset 1 [file 41598_2018_29435_MOESM2_ESM.xlsx]

## Sheet: Epitope Changelog
Record no.	Protein	Start	End	Epitope	Action	Changelog	Reason
56549	p17	17	31	EKIRLRPGGKKYKL	Modified	Epitope: Changed to "EKIRLRPGGKKKYKL"	One "K" was missing in the database entry
52872	p17	18	27	KIRLRPGGKK	Modified	Subtype: "multiple" deleted
12	p17	18	42	KIRLRPGGKKKYKLKHIVWASRELE	Deleted		Epitope length > 20aa
14	p17	18	42	KIRLRPGGKKKYKLKHIVWASRELE	Deleted		Epitope length > 20aa
13	p17	18	42	KIRLRPGGKKKYKLKHIVWASRELE	Deleted		Epitope length > 20aa
52864	p17	19	28	IRLRPGGKKK	Modified	Subtype: "multiple" deleted
58852	p17	20	28	RLRPGGKKK	Modified	HLA: "A02:01" --> "A03:01"
52892	p17	20	28	RLRPGGKKK	Modified	Subtype: "multiple" deleted
53186	p17	20	28	RPRPGGKKK	Deleted		Conservation score = 0; Sequence could not be validated in reference publication
58435	p17	20	28	RLRPGGKKK	Modified	Subtype: "A1" changed to "A"
57939	p17	20	28	RLRPGGKKK	Modified	Subtype: "A1" changed to "A"
58974	p17	20	28	LYNTVATL	Modified	Start: 20 --> 78; End: 28--> 85	Erroneous annotations in epitope entry
55913	p17	20	29	RLRPGGKKKKY	Deleted		Conservation score = 0; No access to reference publication
55912	p17	20	29	RLRPGGKKKK	Deleted		Conservation score = 0; No access to reference publication
55704	p17	20	29	RLRPGGKKKK	Deleted		Conservation score = 0; Sequence could not be validated in reference publication
58436	p17	20	29	RLRPGGKKKY	Modified	Subtype: "A1" changed to "A"
30	p17	20	35	CLRPGGKKKYKLKHIV	Deleted		Conservation score = 0; N-terminal cysteine added to aid synthesis
34	p17	21	35	LRPGGKKKYKLKHIV	Modified	HLA: "not B8" deleted
56297	p17	22	30	RPGGKKKKYK	Modified	Epitope: Changed to "RPGGKKKYK"	One "K" too much in the database entry
59061	p17	24	32	GGKKKYKMK	Deleted		Subtype: "HIV-2"
58437	p17	24	32	GGKKKYKLK	Modified	Subtype: "A1" changed to "A"
58433	p17	28	36	KYKLKHIVW	Modified	Subtype: "A1" changed to "A"
54592	p17	28	36	HYMLNHIVW	Modified	Epitope: Changed to "HYMLKHIVW"	Erroneous sequence in reference publication; published epitope did not match the sequence of used synthetic peptides
55475	p17	28	36	HYMLKHLVW	Modified	Subtype: "A1" changed to "A"
57	p17	69	93	QTGSEELRSLYNTVATLYCVHQRIE	Deleted		Epitope length > 20aa
56959	p17	73	81	EELRSLYNT	Modified	Subtype: "A1" changed to "A"
58430	p17	74	82	ELRSLYNTV	Modified	Subtype: "A1" changed to "A"; HLA: "A*0801" --> "B*0801"	Erroneous HLA specification in reference publication; HLA A*08 does not exist
52873	p17	74	83	ELRSLYNTVA	Modified	Subtype: "multiple" deleted
53400	p17	76	86	RSLYNTATLY	Deleted		Conservation score = 0; Sequence could not be verified in reference publication
1279	p17	76	86	RLSYNTVATLY	Modified	Epitope: Changed to "RSLYNTVATLY"	Erroneous sequence in reference publication; published epitope did not match the sequence of used synthetic peptides
58431	p17	76	86	RSLYNTVATLY	Modified	Subtype: "A1" changed to "A"
58427	p17	77	85	SLYNTVATL	Modified	Subtype: "A1" changed to "A"
55467	p17	77	85	SLYNTVATL	Modified	Subtype: "A1" changed to "A"
55756	p17	77	85	SLFNTVATL	Deleted		Immunogen: "computer prediction" without experimental validation
52777	p17	77	85	SLYNTAVTL	Modified	Epitope: Changed to "SLYNTVATL"	Different sequence in database entry compared to reference publication
52875	p17	77	86	SLYNTVATLY	Modified	Subtype: "multiple" deleted
55638	p17	77	89	SLYNIVATLWCVH	Deleted		Conservation score = 0; Sequence could not be verified in reference publication
58973	p17	78	85	TSTLQEQIGW	Modified	Protein: "p17" --> "p24"; Start: 78 --> 108; End: 88 --> 117	Erroneous annotations in epitope entry
55634	p17	79	90	YNIVATLWCVHQ	Deleted		Conservation score = 0; Sequence could not be verified in reference publication
55772	p17	83	103	ATLYCVHEKIEVRDTKEALDK	Deleted		Epitope length > 20aa
111	p17	87	105	CRIDVKDTKEALEKIE	Deleted		Conservation score = 0; N-terminal cysteine added to aid synthesis
112	p17	88	115	VHQRIEIKDTKEALDKIEEEQNKSKKKA	Deleted		Epitope length > 20aa
58438	p24	3	11	VQNLQGQMV	Modified	Subtype: "A1" changed to "A"
58439	p24	7	15	QGQMVHQSL	Modified	Subtype: "A1" changed to "A"
1174	p24	11	24	VQHAISPRTLNAWV	Modified	Epitope: Changed to "VHQAISPRTLNAWV"	Different sequence in database entry compared to reference publication
134	p24	11	32	VHQAISPRTLNAWVKVVEEKAF	Deleted		Epitope length > 20aa
58440	p24	12	20	HQSLSPRTL	Modified	Subtype: "A1" changed to "A"
1537	p24	13	23	QAISPRTLNAV	Modified	Epitope: Changed to "QAISPRTLNAW"	Different sequence in database entry compared to reference publication
57775	p24	14	23	AISPRTNLAW	Modified	Epitope: Changed to "AISPRTLNAW"	Different sequence in database entry compared to reference publication
58441	p24	14	22	SLSPRTLNA	Modified	Subtype: "A1" changed to "A"
58812	p24	14	23	ISPRTLNAW	Modified	Start: 14 --> 15	Erroneous annotation in epitope entry
56956	p24	14	23	AISPRTLNAW	Modified	Subtype: "A1" changed to "A"
57597	p24	15	23	ISPRTNLAW	Modified	Epitope: Changed to "ISPRTLNAW"	Different sequence in database entry compared to reference publication
57258	p24	15	23	ISPRTLNAW	Modified	Subtype: "A1" changed to "A"
56591	p24	15	23	TPQDLNTML	Modified	Start: 15 --> 48; End: 23 --> 56	Erroneous annotations in epitope entry
56974	p24	15	23	ISPRTLNAW	Modified	Subtype: "A1" changed to "A"
58442	p24	15	23	LSPRTLNAW	Modified	Subtype: "A1" changed to "A"
58443	p24	16	24	SPRTLNAWV	Modified	Subtype: "A1" changed to "A"
58746	p24	17	28	EKIRLRPGGKKKYKL	Modified	Protein: "p24" --> "p17"; End: 28 --> 31	Erroneous annotations in epitope entry
55357	p24	19	27	TLNAWVKLV	Deleted		Subtype: "HIV-2"
53231	p24	21	30	NAWVKIEEK	Deleted		Conservation score = 0; Sequence could not be verified in reference publication
157	p24	21	42	NAWVKVVEEKAFSPEVIPMFSA	Deleted		Epitope length > 20aa
58444	p24	28	36	EEKAFSPEV	Modified	Subtype: "A1" changed to "A"
58840	p24	29	41	KAFSPEVIPMF	Modified	Start: 29 --> 30; End: 41 --> 40	Erroneous annotations in epitope entry
52366	p24	29	48	EKAFSPEVPMFTALSEGAT	Modified	Epitope: Changed to "EKAFSPEVIPMFTALSEGAT"	Different sequence in database entry compared to reference publication
58285	p24	30	37	KAFSPEVI	Modified	Subtype: "A1" changed to "A"
58451	p24	30	38	KAFSPEVIP	Modified	Subtype: "A1" changed to "A"
57523	p24	30	40	KAFSPEVIPMF	Modified	HLA: "A*0201" --> "B*5701"	Erroneous annotation in epitope entry
57259	p24	30	40	KAFSPEVIPMF	Modified	Subtype: "A1" changed to "A"
58423	p24	30	40	KAFSPEVIPMF	Modified	Subtype: "A1" changed to "A"
56377	p24	30	40	KAFSPEVIPMF	Modified	Subtype: "ACD" --> "B"	Erroneous annotation in epitope entry
58445	p24	32	40	FSPEVIPMF	Modified	Subtype: "A1" changed to "A"
56557	p24	33	47	SPEVIPMFASLSEGA	Modified	Epitope: Changed to "SPEVIPMFSALSEGA"	Different sequence in database entry compared to reference publication
58694	p24	36	43	VIPMSFAL	Deleted		Conservation score = 0; Sequence could not be verified in reference publication
58446	p24	36	44	VIPMFSALS	Modified	Subtype: "A1" changed to "A"
1456	p24	37	52	IPMFSALSEGATPDQL	Deleted		Conservation score = 0; Sequence could not be verified in reference publication
58447	p24	38	46	PMFSALSEG	Modified	Subtype: "A1" changed to "A"
52367	p24	39	58	MFTALSEGTPQDLNTMLNT	Modified	Epitope: Changed to "MFTALSEGATPQDLNTMLNT"	Different sequence in database entry compared to reference publication
58448	p24	40	48	FSALSEGAT	Modified	Subtype: "A1" changed to "A"
55224	p24	41	56	QALSEGCTPYDINQML	Deleted		Subtype: "HIV-2"
179	p24	41	62	SALSEGATPQDLNTMLNTVGGH	Deleted		Epitope length > 20aa
58449	p24	43	51	LSEGATPQD	Modified	Subtype: "A1" changed to "A"
58452	p24	46	54	GATPQDLNM	Modified	Subtype: "A1" changed to "A"
181	p24	47	58	CTPYDINQMLNC	Deleted		Subtype: "HIV-2"
58425	p24	48	56	TPQDLNTNL	Deleted		Conservation score = 0; Sequence could not be verified in reference publication
55683	p24	48	56	TPYDINQML	Deleted		Subtype: "HIV-2"
53711	p24	48	56	TPYDINQML	Deleted		Subtype: "HIV-2"
182	p24	48	56	TPQDLNQML	Modified	Epitope: Changed to "TPQDLNTML"	Different sequence in database entry compared to reference publication
55688	p24	48	56	TPYDINQML	Deleted		Subtype: "HIV-2"
187	p24	48	56	TPYDINQML	Deleted		Subtype: "HIV-2"
188	p24	48	56	TPYDINQML	Deleted		Subtype: "HIV-2"
59027	p24	48	56	TPYDINQML	Deleted		Subtype: "HIV-2"
55522	p24	48	56	TPYDINQML	Deleted		Subtype: "HIV-2"
55165	p24	48	56	TPQDLNTML ?	Deleted		"?" = Amino acid sequence not defined by reference
55483	p24	48	56	TPQDLNTML	Modified	Subtype: "A1" changed to "A"
58426	p24	48	56	TPQDLNTML	Modified	Subtype: "A1" changed to "A"
58453	p24	48	56	TPQDLNTML	Modified	Subtype: "A1" changed to "A"
52903	p24	48	57	TPQDLNTMLN	Modified	Subtype: "multiple" deleted
52877	p24	48	57	TPQDLNMMLN	Modified	Subtype: "multiple" deleted
53705	p24	48	59	TPQDLNQMLNTV	Deleted		Conservation score = 0; Sequence could not be verified in reference publication
52904	p24	51	60	DLNTMLNTVG	Modified	Subtype: "multiple" deleted
190	p24	51	82	DLNTMLNTVGGHQAAMQMLKETINEEAAEWDR	Deleted		Epitope length > 20aa
58454	p24	52	60	LNMMLNIVG	Modified	Subtype: "A1" changed to "A"
58455	p24	54	62	MMLNIVGGH	Modified	Subtype: "A1" changed to "A"
58456	p24	56	64	LNIVGGHQA	Modified	Subtype: "A1" changed to "A"
58338	p24	60	78	GGHQAAMQMLKDTINEEEA	Modified	Epitope: Changed to "GGHQAAMQMLKDTINEEA"	Different sequence in database entry compared to reference publication
203	p24	61	80	GHQAAMQMKETINEEAAEW	Modified	Epitope: Changed to "GHQAAMQMLKETINEEAAEW"	Different sequence in database entry compared to reference publication
204	p24	61	82	GHQAAMQMLKETINEEAAEWDR	Deleted		Epitope length > 20aa
58457	p24	62	70	HQAAMQMLK	Modified	Subtype: "A1" changed to "A"
208	p24	69	86	LKETINEEAAEWDRVPV	Modified	Epitope: Changed to "LKETINEEAAEWDRVHPV"	Different sequence in database entry compared to reference publication
212	p24	71	80	EIINEEAAEW	Deleted		Subtype: "HIV-2"
58796	p24	71	80	ETINEEAAAEW	Modified	Epitope: Changed to "ETINEEAAEW"	Different sequence in database entry compared to reference publication
213	p24	71	90	ETINEEAAEWDRVHPVVHAGP	Modified	Epitope: Changed to "ETINEEAAEWDRVHPVHAGP"	Erroneous sequence in reference publication; published epitope did not match the sequence of used synthetic peptides
58458	p24	75	83	EEAAEWDRL	Modified	Subtype: "A1" changed to "A"
58459	p24	76	84	EAAEWDRLH	Modified	Subtype: "A1" changed to "A"
58460	p24	77	85	AAEWDRLHP	Modified	Subtype: "A1" changed to "A"
58461	p24	82	90	RLHPVHAGP	Modified	Subtype: "A1" changed to "A"
57432	p24	84	92	HPVHAGPVA	Modified	Subtype: "A1" changed to "A"
55477	p24	84	92	HPVHAGPVA	Modified	Subtype: "A1" changed to "A"
56524	p24	84	92	HVPHAGPIA	Modified	Epitope: Changed to "HPVHAGPIA"	Different sequence in database entry compared to reference publication
58462	p24	86	94	VHAGPIPPG	Modified	Subtype: "A1" changed to "A"
58463	p24	93	101	PGQMREPRG	Modified	Subtype: "A1" changed to "A"
58464	p24	96	104	MREPRGSDI	Modified	Subtype: "A1" changed to "A"
58465	p24	102	110	SDIAGTTST	Modified	Subtype: "A1" changed to "A"
55226	p24	102	119	SDIAGTTSTVDEQIQWMY	Deleted		Subtype: "HIV-2"
58466	p24	104	112	IAGTTSTLQ	Modified	Subtype: "A1" changed to "A"
58467	p24	106	114	GTTSTLQEQ	Modified	Subtype: "A1" changed to "A"
58842	p24	107	118	TSTLQEQIGW	Modified	Start: 107 --> 108; End: 118 --> 117	Erroneous annotations in epitope entry
57351	p24	108	117	TSTLQEQIGW	Modified	HLA: "A*02" --> "B*57"
56715	p24	108	117	TSTLQEQIGW	Modified	HLA: "A*02" --> "B*57"
57524	p24	108	117	TSTLQEQIGW	Modified	HLA: "A*0201" --> "B*5701"	Erroneous annotation in epitope entry
58779	p24	108	117	TSTLQEQIGW	Modified	HLA: "B*2705" --> "B*5701"
57952	p24	108	117	TSTLQEQIGW	Modified	Subtype: "A1" changed to "A"
57261	p24	108	117	TSTPQEQIGW	Modified	Subtype: "A1" changed to "A"
52759	p24	108	117	TSTLQEQIGN	Deleted		Conservation score = 0; Sequence could not be verified in reference publication
1335	p24	108	117	TSTLQRQIGW	Modified	Epitope: Changed to "TSTLQEQIGW"	Different sequence in database entry compared to reference publication
221	p24	108	117	TSTVEEQQIW	Deleted		Subtype: "HIV-2"
59066	p24	108	117	TSTVEEQIQW	Deleted		Subtype: "HIV-2"
55525	p24	108	117	TSTVEEQIQW	Deleted		Subtype: "HIV-2"
59025	p24	108	117	TSTVDEQIQW	Deleted		Subtype: "HIV-2"
53712	p24	108	117	TSTVEEQIQW	Deleted		Subtype: "HIV-2"
2010	p24	108	118	TSTLQEQIGWF	Deleted		Conservation score = 0; Sequence could not be verified in reference publication
55707	p24	108	118	TSTLQEQIGWF	Deleted		Conservation score = 0; Sequence could not be verified in reference publication
57981	p24	108	118	TSTLQEQIGWF	Deleted		Conservation score = 0; Sequence could not be verified in reference publication
219	p24	108	118	TSTLQEQIGWF	Modified	Epitope: Changed to "TSTLQEQIGW"; End: 118 --> 117	Different sequence in database entry compared to reference publication
57976	p24	108	118	TSTLQEQIGWF	Deleted		Conservation score = 0; Sequence could not be verified in reference publication
58471	p24	112	120	KRWIILGLN	Modified	Start: 112 --> 131; End: 120 --> 139; Subtype: "A1" changed to "A"
58468	p24	110	118	TLQEQIGWM	Modified	Subtype: "A1" changed to "A"
58469	p24	112	120	QEQIGWMTG	Modified	Subtype: "A1" changed to "A"
55225	p24	117	134	MYRQQNPVPVGNIYRRWI	Deleted		Subtype: "HIV-2"
53072	p24	118	126	MTSNPPIPV	Modified	Subype: "M" --> "C"
58807	p24	118	126	MTNNPPIPV	Modified	Subtype: "multiple" deleted
233	p24	121	140	NPPIPGEIKRWIILGNIK	Deleted		Conservation score = 0; Sequence could not be verified in reference publication
57705	p24	121	142	NPPIPVGEIYKRWIILGLNKIV	Deleted		Epitope length > 20aa
235	p24	121	142	NPPIPVGEIYKRWIILGLNKIV	Deleted		Epitope length > 20aa
229	p24	121	152	NPPIPVGEIYKRWIILGLNKIVRMYSPTSILD	Deleted		Epitope length > 20aa
227	p24	121	152	NPPIPVGEIYKRWIILGLNKIVRMYSPTSILD	Deleted		Epitope length > 20aa
55663	p24	122	130	NPVPVGNIY	Deleted		Subtype: "HIV-2"
56346	p24	122	130	NPVPVGNIY	Deleted		Conservation score = 0; Sequence could not be verified in reference publication
1326	p24	122	130	PPIPVGDIH	Modified	Epitope: Changed to "PPIPVGDIY"	Different sequence in database entry compared to reference publication
245	p24	122	130	NPVPVGNIY	Deleted		Subtype: "HIV-2"
59013	p24	122	130	NPVPVGNIY	Deleted		Subtype: "HIV-2"
55227	p24	125	142	PVGNIYRRWIQIGLQKCV	Deleted		Subtype: "HIV-2"
52476	p24	126	140	VGEIYKRWIIGLNK	Modified	Epitope: Changed to "VGEIYKRWIILGLNK"	Different sequence in database entry compared to reference publication
55676	p24	127	134	GDIYWKRWI	Deleted		Conservation score = 0; Sequence could not be verified in reference publication
57520	p24	128	135	EIYKRWII	Modified	HLA: "A*0201" --> "B*0801"	Erroneous annotation in epitope entry
53743	p24	128	135	EIYRKWII	Modified	Epitope: Changed to "EIYKRWII"	Different sequence in database entry compared to reference publication
55159	p24	128	135	EIYKRWII ?	Deleted		"?" = Amino acid sequence not defined by reference
52752	p24	129	148	IYKLWIILGLNKIVRMYSPT	Modified	Epitope: Changed to "IYKRWIILGLNKIVRMYSPT"	Different sequence in database entry compared to reference publication
58599	p24	131	140	SLYNTVATL	Deleted		Erroneous start-end annotations
262	p24	131	140	RRWIQLGLQK	Deleted		Subtype: "HIV-2"
57522	p24	131	140	KRWIILGLNK	Modified	HLA: "A*0201" --> "B*2705"	Erroneous annotation in epitope entry
281	p24	131	140	KRWIIMGNK	Deleted		Conservation score = 0; Sequence could not be verified in reference publication
282	p24	131	140	KRWIILGNK	Modified	Epitope: Changed to "KRWIILGLNK"	Different sequence in database entry compared to reference publication
1802	p24	131	140	RRWIQLGLQK	Deleted		Conservation score = 0; Sequence could not be verified in reference publication
55658	p24	131	140	KIRWIIGLNK	Modified	Epitope: Changed to "KRWIILGLNK"	Different sequence in database entry compared to reference publication
57187	p24	131	140	KRWIIILGLNK	Modified	Epitope: Changed to "KRWIILGLNK"	Different sequence in database entry compared to reference publication
263	p24	131	140	RRWIQLGLQK	Deleted		Subtype: "HIV-2"
56729	p24	131	140	RRWIQLGLQK	Deleted		Conservation score = 0; Sequence could not be verified in reference publication
264	p24	131	140	KRWIILGGLNK	Modified	Epitope: Changed to "KRWIILGLNK"	Different sequence in database entry compared to reference publication
57945	p24	131	140	KRWIILGLNK	Modified	Subtype: "A1" changed to "A"
291	p24	131	145	KRWIILGLNKIVMRY	Deleted		Conservation score = 0; Sequence could not be verified in reference publication
292	p24	131	145	KRWIILGLNKIVMRY	Modified	Epitope: Changed to "KRWIILGLNKIVRMY"	Different sequence in database entry compared to reference publication
1183	p24	131	145	KRWILGLNKIVRMY	Deleted		Conservation score = 0; Sequence could not be verified in reference publication
294	p24	131	146	KRWIILGLNKIVRMYC	Deleted		C-terminal cysteine added for chemical coupling
295	p24	131	150	KRWIILGLNKIVRMYSPTSI	Modified	HLA: "B62?" deleted
297	p24	131	152	KRWIILGLNKIVRMYSPTSILD	Deleted		Epitope length > 20aa
1180	p24	132	145	KWILGLNKIVRMY	Deleted		Conservation score = 0; Sequence could not be verified in reference publication
1181	p24	132	145	KWILGLNKIVRMY	Deleted		Conservation score = 0; Sequence could not be verified in reference publication
58473	p24	133	141	LGLNKIVRM	Modified	Start: 133 --> 136; End: 141 --> 144; Subtype: "A1" changed to "A"	Erroneous annotations in epitope entry
58472	p24	133	141	WIILGLNKI	Modified	Subtype: "A1" changed to "A"
53764	p24	137	145	GLNKVRMY	Modified	Epitope: Changed to "GLNKIVRMY"	Erroneous sequence in reference publication; published epitope did not match the used reference sequence
58474	p24	143	151	RMYSPVIL	Deleted		Conservation score = 0; Sequence could not be verified in reference publication
55641	p24	149	163	STLDIRQGPKEPFID	Modified	Epitope: Changed to "SILDIRQGPKEPFID"	Different sequence in database entry compared to reference publication
58475	p24	150	158	ILDIRQGPK	Modified	Subtype: "A1" changed to "A"
55365	p24	153	177	IRQGPKEPFRDYVDRFFKTLRAEQA	Deleted		Epitope length > 20aa
58476	p24	157	165	PKEPFRDYV	Modified	Subtype: "A1" changed to "A"
308	p24	157	178	PKEPFRDYVDRFYKTLRAEQAS	Deleted		Epitope length > 20aa
58480	p24	163	171	DYVDRFFKT	Modified	Subtype: "A1" changed to "A"
55690	p24	163	172	SYVDRFYKSL	Deleted		Subtype: "HIV-2"
1275	p24	164	172	YVDRFFKRL	Modified	Epitope: Changed to "YVDRFFKTL"	Different sequence in database entry compared to reference publication
56596	p24	164	172	QATQDVKNW	Modified	Start: 164 --> 176; End: 172 --> 184	Erroneous annotations in epitope entry
55166	p24	164	172	YVDRFFKTL ?	Deleted		"?" = Amino acid sequence not defined by reference
55223	p24	164	181	YVDRFYKSLRAEQTDPAV	Deleted		Subtype: "HIV-2"
54538	p24	165	178	VDRFYKLTRAEQAS	Deleted		Conservation score = 0; Sequence could not be verified in reference publication
54537	p24	166	174	DRFYKLTRA	Deleted		Conservation score = 0; Sequence could not be verified in reference publication
322	p24	166	174	DRFWKTLRA	Deleted		Conservation score = 0; Sequence could not be verified in reference publication
329	p24	166	174	DRFYKLTRA	Modified	Epitope: Changed to "DRFYKTLRA"	Different sequence in database entry compared to reference publication
59026	p24	166	174	DRFYKSLRA	Deleted		Subtype: "HIV-2"
58477	p24	166	174	DRFFKTLRA	Modified	Subtype: "A1" changed to "A"
52757	p24	166	175	DRFYKTRAE	Deleted		Conservation score = 0; Sequence could not be verified in reference publication
58478	p24	169	177	FKTLRAEQA	Modified	Subtype: "A1" changed to "A"
52481	p24	169	185	YKTLRAEQASQDVKNWN	Modified	Epitope: Changed to "YKTLRAEQASQDVKNWM"	Different sequence in database entry compared to reference publication
55228	p24	172	189	LRAEQTDPAVKNWMTQTL	Deleted		Subtype: "HIV-2"
58841	p24	175	185	QASQEVKNW	Modified	Start: 175 --> 176; End: 185 --> 184	Erroneous annotations in epitope entry
1699	p24	176	184	QASGEVKNW	Deleted		Conservation score = 0; Sequence could not be verified in reference publication
58434	p24	176	184	QASQEVKNW	Modified	Subtype: "A1" changed to "A"
1554	p24	176	185	QASKEVKNWV	Deleted		Conservation score = 0; Sequence could not be verified in reference publication
55689	p24	176	185	QTDPAVKNWM	Deleted		Subtype: "HIV-2"
58479	p24	187	195	ETLLVQNAN	Modified	Subtype: "A1" changed to "A"
58481	p24	190	198	LVQNANPDC	Modified	Subtype: "A1" changed to "A"
52221	p24	191	205	VQNANPDCKTILKAL	Deleted		Immunogen: "computer prediction" without experimental validation
53160	p24	193	201	NANPDSKTI	Modified	Epitope: Changed to "NANPDCKTI"	Different sequence in database entry compared to reference publication
348	p24	193	201	NANPDCKTI?	Deleted		"?" = Amino acid sequence not defined by reference
58482	p24	195	203	NPDCKSILR	Modified	Subtype: "A1" changed to "A"
58432	p24	197	205	DCKTILKAL	Modified	Subtype: "A1" changed to "A"; HLA: "A*0801" --> "B*0801"	Erroneous HLA specification in reference publication; HLA A*08 does not exist
58483	p24	197	205	DCKSILRAL	Modified	Subtype: "A1" changed to "A"
58681	p24	203	211	RALGPGATM	Modified	Epitope: Changed to "RALGPGATL"	Different sequence in database entry compared to reference publication
55479	p24	203	211	RALGPGATL	Modified	Subtype: "A1" changed to "A"
58484	p24	203	211	RALGPGATL	Modified	Subtype: "A1" changed to "A"
58485	p24	208	216	GATLEEMMT	Modified	Subtype: "A1" changed to "A"
58486	p24	211	219	LEEMMTACQ	Modified	Subtype: "A1" changed to "A"
359	p24	211	231	LEEMMTACQGVGGPGHKARVL	Deleted		Epitope length > 20aa
58487	p24	212	220	EEMMTACQG	Modified	Subtype: "A1" changed to "A"
58488	p24	214	222	MMTACQGVG	Modified	Subtype: "A1" changed to "A"
58489	p24	215	223	MTACQGVGG	Modified	Subtype: "A1" changed to "A"
57517	p24	217	227	ACQGVGGPGHK	Modified	HLA: "A*0201" --> "A*1101"	Erroneous annotation in epitope entry
58490	p24	222	230	GGPGHKARV	Modified	Subtype: "A1" changed to "A"
56599	p24	223	231	GPGHKARVL	Modified	HLA: "B5" --> "B*0705"
58978	p24	223	231	RQANFLGKI	Modified	Protein: "p24" --> "p2p7p1p6"; Start: 223 --> 66; End: 231 --> 74	Erroneous annotations in epitope entry
56597	p24	223	231	AEQATQDVKNW	Deleted		Erroneous start-end annotations
57518	p24	223	231	GPGHKARVL	Modified	HLA: "A*0201" --> "B*0702"	Erroneous annotation in epitope entry
52884	p24-p2p7p1p6	223	1	GPGHKARVLA	Modified	Subtype: "multiple" deleted
367	p24-p2p7p1p6	225	8	GHKARVLAEATLSQVN	Deleted		Conservation score = 0; Sequence could not be verified in reference publication
53071	p24-p2p7p1p6	230	7	VLAEAMSQV	Modified	Subtype: "M" deleted
52894	p2p7p1p6	38	47	LARNCRAPRK	Modified	Subtype: "multiple" deleted
56975	p2p7p1p6	43	51	KAPRKKGCW	Modified	Subtype: "A1" changed to "A"
58429	p2p7p1p6	70	79	FLGKIWPSYK	Modified	Subtype: "A1" changed to "A"
55466	p2p7p1p6	70	79	FLGKIWPSHK	Modified	Subtype: "A1" changed to "A"
55273	p2p7p1p6	75	85	PPSGKGGNY	Deleted		Subtype: "HIV-2"
53094	p2p7p1p6	83	97	GNFLQSRPTAPPF	Deleted		Conservation score = 0; Sequence could not be verified in reference publication
52222	p2p7p1p6	83	97	GNFLQSRPEPTAPPF	Deleted		Immunogen: "computer prediction" without experimental validation
56465	p2p7p1p6	83	103	QNRPEPRPEPTAPPAENFRES	Deleted		Conservation score = 0; Sequence could not be verified in reference publication
