# Supplementary material for: Computational Design of Epitope-Enriched HIV-1 Gag Antigens with Preserved Structure and Function for Induction of Broad CD8+ T Cell Responses
Source: Sci Rep. 2018 Jul 26;8:11264. doi: 10.1038/s41598-018-29435-1 (PMC6062507; doi:10.1038/s41598-018-29435-1)
Supplement: Supplementary file 3 — Supplementary Dataset 2 [file 41598_2018_29435_MOESM3_ESM.xlsx]

## Sheet: epitope data set
Protein	Start	End	Epitope	Subtype	HLA	Response in LTNP	Response Score	Conservation Score
p17	1	10	MGARASVLSG	CRF01_AE				0.294685
p17	5	13	ASVLSGGEL	B				0.0493718
p17	5	15	ASILRGGKLDK	C				0.0939634
p17	5	18	ASVLSGGELDRWEK	B				0.0310083
p17	5	19	ASVLSGGELDRWEKI	B				0.0310083
p17	6	15	SVLSGGQLDR	B	A*11			0.00899362
p17	6	19	SVLSGGELDRWEKI	B				0.0310083
p17	9	23	SGGELDRWEKIRLRP	B	B*40; B*44			0.0391416
p17	11	19	GELDRWEKI	B	B*40		0.0892113	0.0425728
p17	11	19	GQLDRWEKI	B			0.0111514	0.00942236
p17	11	22	GKLDSWEKIRLR	A; CRF01_AE; CRF02_AG				0.0220468
p17	11	22	GKLDAWEKIRLR	CRF01_AE				0.201527
p17	11	30	GELDRWEKIRLRPGGKKKYK	B	B*15			0.00768853
p17	12	21	ELDRWEKIRL	B; C	B*15			0.0428109
p17	13	27	LDRWEKIRLRPGGKK	B	A*03; B*40			0.0775135
p17	16	30	WEKIRLRPGGKKKYK	B				0.0468961
p17	17	31	EKIRLRPGGKKKYKL	B	B*07; B*27		0.003678	0.0373908
p17	17	31	EKIRLRPGGKKHYML	C				0.09501
p17	17	34	EKIRLRPGGKKHYMLKHL	B; C	Cw*17		0.003678	0.0635041
p17	17	34	EKIRLRPGGKKKYKLKHI	B				0.022167
p17	17	34	EKIRLRPGGKKKYRLKHL	B				0.0889966
p17	18	26	KIRLRPGGK	B; A; CRF01_AE	A*03; A*11; B*07; B*27		0.0389796	0.603841
p17	18	27	KIRLRPGGKK	B; C	A*03; A*11; B*07; B*27; B*35	1	0.0503587	0.602439
p17	18	31	KIRLRPGGKKKYKL	B	A*03; B*15			0.037645
p17	18	32	KIRLRPGGKKKYKLK	B	B*57			0.037645
p17	19	27	IRLRPGGKK	B	B*27		0.00523636	0.744239
p17	19	28	IRLRPGGKKK	B	A*03; A*11; B*15			0.297737
p17	20	28	RLRPGGKKK	B; A; C; CRF02_AG	A*03; A*11; A*30; B*07; B*15; B*42		0.0476753	0.302131
p17	20	28	RLRQGGKKK	B	A*03			0.00111314
p17	20	29	RLRPGGKKKY	B; A; C; D	A*03; A*30; B*15; B*42		0.0414719	0.302068
p17	20	29	RLRPGGKKHY	C	A*30; B*42			0.199197
p17	20	30	RLRPGGKKKYK	B				0.0539944
p17	20	30	RLRPGGKKHYM	C				0.170329
p17	20	31	RLRPGGKKRYRL	A; CRF01_AE; CRF02_AG				0.0101462
p17	21	29	LRPGGKKKY	B				0.319609
p17	21	35	LRPGGKKKYKLKHIV	B	A*03; A*11; B*07; B*08			0.0263931
p17	21	35	LRPGGKKKYRLKHLV	A; D				0.110986
p17	21	40	LRPGGKKKYRLKHLVWASRE	A	Cw*04			0.110155
p17	22	29	RPGGKKHY	A; C; D	B*07; B*42			0.242025
p17	22	30	RPGGKKHYM	C	B*07; B*42			0.210203
p17	22	30	RPGGKKKYK	B	B*07			0.0570878
p17	22	30	RPGGKKRYM	C				0.0511971
p17	22	31	RPGGKKKYML	A; C; D	B*07; B*42			0.0114655
p17	22	31	RPGGKKKYKL	B; D	B*51; Cw*04			0.0448035
p17	22	31	RPGGKKRYKL	B	B*07			0.00667889
p17	23	34	PGGKKRYRLKHL	A; CRF02_AG				0.00990575
p17	24	31	GGKKKYKL	B; A; D; CRF02_AG	B*08		0.022737	0.0459564
p17	24	31	GGKKKYRL	B	B*08			0.160081
p17	24	32	GGKKKYKLK	B; A; F	B*08			0.0459564
p17	24	35	GGKKKYKLKHIV	B	B*08			0.0265837
p17	24	39	GGKKKYKLKHIVWASR	B				0.0254944
p17	25	39	GKKKYKLKHIVWASR	B	A*24; B*07			0.025558
p17	25	39	GKKHYMLKHLVWASR	C				0.108302
p17	25	41	GKKHYMLKHLVWASREL	B; C	Cw*03		0.0689079	0.107317
p17	25	42	GKKQYKLKHIVWASRELE	B				0.0142199
p17	26	40	KKHYMLKHIVWASRE	C				0.0497203
p17	27	35	KRYMIKHLV	C				0.00886104
p17	28	36	KYKLKHIVW	B; A; C; F; CRF01_AE	A*23; A*24; A*26		0.193219	0.0364261
p17	28	36	HYMLKHLVW	B; A; C	A*23; A*24			0.115686
p17	28	36	HYMLKHIVW	A; C; D	A*23			0.0556276
p17	28	36	KYMLKHIVW	C	A*24			0.00252494
p17	28	36	KYRLKHIVW	B	A*24			0.0496819
p17	28	36	KYRLKHLVW	B; A	Cw*04		0.125145	0.134562
p17	28	38	HYMLKHLVWAS	C				0.114701
p17	28	43	KYKLKHIVWASRELER	B				0.0336857
p17	29	37	YKLKHIVWA	B				0.0778086
p17	31	45	MKHLVWASRELERFA	C; CRF01_AE			0.113821	0.0864056
p17	32	46	KHIVWASRELERFAV	B				0.0739983
p17	33	41	HLVWASREL	B; C	Cw*06; Cw*08			0.602489
p17	33	50	HIVWASRELERFAVNPSL	B				0.00222395
p17	34	43	IVWASRELER	B	A*11			0.270469
p17	34	44	LVWASRELERF	B; C	A*30; B*57		0.00554114	0.519444
p17	36	44	WASRELERF	B; C; CRF01_AE	B*35		0.0375409	0.844605
p17	37	51	ASRELERFAVNPGLL	B				0.0986872
p17	37	51	ASRELERFALNPGLL	C				0.530013
p17	41	55	LERFALNPGLLETAE	CRF01_AE			0.0620155	0.129447
p17	41	58	LERFAVNPSLLETSEGCR	B				0.00203333
p17	42	50	ERFAVNPGL	B	B*27			0.103056
p17	42	51	ERFAVNPGLL	B	B*27			0.102166
p17	42	56	ERFALNPGLLETSEG	C				0.259621
p17	42	58	ERFAVNPGLLETSEGCR	B				0.0410318
p17	42	58	ERFALNPGLLETSEGCK	C				0.207376
p17	43	51	RFAVNPGLL	B; C	B*15			0.104331
p17	44	52	FAVNPGLLE	B				0.104072
p17	47	55	NPGLLETSE	B				0.353313
p17	49	57	GLLESSEGC	B	A*02			0.00628839
p17	49	64	GLLETSEGCKQIMKQL	C	A*68			0.0590736
p17	58	72	KQIMKQLQPALQTGT	C				0.0620273
p17	59	67	QILEQLQPA	B	A*02			0.0200014
p17	59	68	QILEQLQPAL	B	A*02			0.016195
p17	63	72	QLQPSLQTGS	B	A*02			0.0664087
p17	63	79	QLQPSLQTGSEELRSLY	B				0.012775
p17	70	86	TGTEELRSLYNTVATLY	B; C	Cw*14		0.039392	0.122177
p17	70	86	TGSEELRSLYNTVATLY	B				0.0114425
p17	71	79	GSEELKSLY	B	A*01			0.0793106
p17	71	79	GSEELRSLY	B	A*01		0.0622141	0.0316056
p17	71	79	GTEELRSLY	A	A*01			0.156448
p17	71	85	GSEELRSLYNTVATL	B				0.0117606
p17	71	90	GSEELRSLYNTVATLYCVHQ	B			0.390308	0.00992164
p17	73	81	EELRSLYNT	A				0.184391
p17	73	82	EELRSLYNTV	C	B*40			0.152267
p17	73	87	EELRSLYNTVATLYC	B	A*02			0.13518
p17	74	82	ELRSLYNTV	B; A; F; CRF01_AE	B*08			0.154792
p17	74	82	ELKSLYNTV	B	B*08			0.140179
p17	74	82	ELKSLFNTI	B	B*08			0.0453559
p17	74	83	ELRSLYNTVA	B	A*02			0.151864
p17	74	88	ELKSLYNTVATLYCV	C				0.104272
p17	76	86	RSLYNTVATLY	B; A; C; F	A*02; A*30; B*15; B*57; B*58		0.0254413	0.150396
p17	76	86	RSLYNTVAVLY	B; F	A*30			0.0109554
p17	76	86	RSLFNTVATLY	B				0.129608
p17	76	90	KSLYNTVVTLWCVHQ	B; C; CRF01_AE			0.0223881	0.00421571
p17	77	85	SLYNTVATL	B; A; C; D; F; G; K; CRF02_AG	A*02; A*68		0.203934	0.319275
p17	77	85	SLFNTVATL	B; A; C	A*02		0.0884699	0.283386
p17	77	85	SLYNTVVTL	B	A*02			0.00779403
p17	77	85	SLYNTIATL	B; CRF01_AE	A*02		0.221175	0.028063
p17	77	85	SLYNTVAAL	B	A*02			0.000726779
p17	77	85	SLYNTVAVL	B	A*02			0.0349556
p17	77	86	SLYNTVATLY	B	A*02			0.309534
p17	77	86	SLFNTVATLY	C				0.265346
p17	77	91	SLYNTVATLYCVHQR	B; A; D	A*02; A*30; B*40; B*44			0.0464619
p17	77	94	SLYNTVATLYCVHQRIEV	B				0.011069
p17	78	85	LYNTVATL	B; D	A*24; Cw*14			0.319895
p17	78	86	LYNTVATLY	B; C	A*29; B*44			0.310154
p17	78	86	LFNTVATLY	B; C	A*29			0.265409
p17	80	88	NTVATLYCV	B	A*02			0.591428
p17	82	90	VATLYCVHQ	B				0.166386
p17	82	91	IATLWCVHQR	CRF01_AE	A*11		0.0884613	0.0386768
p17	82	92	VATLYCVHQRI	B	A*11			0.0924351
p17	83	91	AVLYCVHQR	B	A*11			0.0659534
p17	83	91	ATLYCVHQR	B	A*11			0.108367
p17	83	91	ATLYCVHQK	B; C				0.0460698
p17	83	94	ATLWCVHQRIDI	CRF01_AE; CRF02_AG				0.025972
p17	84	91	TLYCVHQR	B	A*11			0.110911
p17	84	91	TLYCVHQK	B	A*11			0.0462605
p17	84	92	TLYCVHQRI	B; F	A*11		0.0471793	0.106466
p17	84	92	TLYCVHQKI	B	A*11			0.0450692
p17	84	92	VLYCVHQRI	B	A*02			0.0622905
p17	85	92	LYCVHQKI	D	A*24			0.0626727
p17	86	96	YCVHAGIEVRD	C				0.0280599
p17	86	101	YCVHQRIEIKDTKEAL	B				0.0214712
p17	87	95	CVHQRIEIK	B	A*11			0.0473955
p17	89	98	HQRIEIKDTK	B	A*11			0.0435003
p17	91	101	RIDVKDTKEAL	B				0.0745811
p17	91	105	RIDVKDTKEALEKIE	B				0.00513851
p17	92	101	IEIKDTKEAL	B; F	B*40		0.0743428	0.059281
p17	92	101	IDIKDTKEAL	B	B*40			0.0452913
p17	93	101	EVKDTKEAL	B	B*08			0.136622
p17	93	101	EIKDTKEAL	B; CRF01_AE	B*08; B*40			0.0632055
p17	93	101	DVKDTKEAL	B				0.109789
p17	97	111	TKEALEKIEEEQNKS	BC				0.0243399
p17	103	112	KIEEEQNKSK	B	A*11			0.0842362
p17	114	122	KTQQAAADK	B; F	B*57			0.0021875
p17	119	127	AADTGNSSQ	B				0.0282963
p17-p24	119	3	AADTGNSSQVSQNYPIV	B				0.0215426
p17	121	132	DTGHSNQVSQNY	B	A*33			0.000127083
p17	123	132	GNSSQVSQNY	B				0.051095
p17	124	132	NSSKVSQNY	B	B*35		0.033284	0.0441033
p17	124	132	NSSQVSQNY	B	B*35		0.0217591	0.0680978
p17-p24	124	1	NSSQVSQNYP	B				0.0679072
p17-p24	125	3	GKKVSQNYPIV	C				0.00049228
p17-p24	126	11	GKVSQNYPIVQNLQGQMV	C	B*13			0.208314
p17-p24	126	11	SQVSQNYPIVQNLQGQMV	B				0.0630741
p17-p24	127	3	QVSQNYPIV	B; D	A*68			0.168916
p17-p24	129	11	SQNYPIVQNLQGQMV	C				0.488259
p17-p24	131	6	NYPIVQNL	B	A*24			0.521543
p24	3	11	VQNLQGQMV	B; A; C	B*13		0.0192438	0.530459
p24	7	15	QGQMVHQSL	A				0.0458422
p24	8	15	GQMVHQAI	B	B*48			0.337464
p24	8	16	GQMVHQAIS	B				0.333496
p24	8	17	GQMVHQAISP	B; A; C; D	B*57; B*58			0.332877
p24	8	18	GQMVHQAISPR	B; C	A*74			0.331574
p24	8	20	GQMVHQAISPRTL	B	Cw*03			0.329988
p24	8	21	GQMVHQAISPRTLN	B; CRF01_AE	A*03; Cw*03			0.328163
p24	8	27	GQMVHQAISPRTLNAWVKVV	B	B*14			0.0780094
p24	9	18	QMVHQAISPR	B	A*03			0.331574
p24	9	23	QMVHQAISPRTLNAW	B	B*58			0.327259
p24	9	23	QMVHQSLSPRTLNAW	A; D				0.0446304
p24	10	18	MVHQAISPR	B	A*03; A*33			0.33275
p24	10	23	MVHQSMSPRTLNAW	A; CRF02_AG				0.0135981
p24	11	20	VHQAISPRTL	C	B*15			0.338547
p24	11	24	VHQAISPRTLNAWV	B				0.335072
p24	11	25	VHQAISPRTLNAWVK	B				0.335008
p24	12	20	HQAISPRTL	B	B*15			0.345693
p24	12	20	HQSLSPRTL	A				0.0681236
p24	12	20	HQPISPRTL	B			0.0285119	0.0879809
p24	13	20	QAISPRTL	B	Cw*03; Cw*07			0.348259
p24	13	23	QAISPRTLNAW	B	A*25; B*57		0.00183975	0.34553
p24	14	22	SLSPRTLNA	A				0.0701416
p24	14	23	AISPRTLNAW	B; A; C; CRF02_AG	B*15; B*57; B*58		0.0339434	0.34769
p24	14	24	AISPRTLNAWV	B	B*57			0.346944
p24	15	23	ISPRTLNAW	B; A; C; D	B*15; B*57; B*58; Cw*06	1	0.0319985	0.484385
p24	15	23	LSPRTLNAW	B; A; C	B*57; B*58			0.341931
p24	15	24	ISPRTLNAWV	C	B*57			0.483496
p24	16	24	SPRTLNAWV	B; A; C; D; CRF02_AG	B*07; B*81		0.0293966	0.940803
p24	16	26	SPRTLNAWVKV	A; D	B*07			0.921746
p24	17	28	PRTLNAWVKVVE	B				0.237256
p24	17	31	PRTLNAWVKVVEEKA	B	A*02			0.163659
p24	17	32	PRTLNAWVKVIEEKAF	B; C	Cw*02		0.0219045	0.591623
p24	18	26	RLLNAWVKV	B; A; CRF02_AG	A*02		0.110587	0
p24	18	26	RTLNAWVKV	B	A*02		0.0260206	0.955064
p24	19	27	TLNAWVKVV	B	A*02			0.248781
p24	19	27	TLNAWVKVI	B; A; C; D	A*02			0.708393
p24	21	40	NAWVKVVEEKAFSPEVIPMF	B	B*57			0.159849
p24	22	36	AWVKVVEEKGFNPEV	CRF01_AE				0.0568569
p24	22	36	AWVKVIEEKAFSPEV	C				0.541436
p24	23	40	WVKVIEEKAFSPEVIPMF	B; C	Cw*16		0.00594228	0.536283
p24	24	32	VKVIEEKAF	B; C	B*15			0.60501
p24	24	32	VKVVEEKAF	B; C	B*15			0.173745
p24	24	41	VKVIEEKAFSPEVIPMFT	C				0.393865
p24	25	39	KVVEEKAFSPEVIPM	B; BC	B*44			0.16252
p24	26	40	VIEEKAFSPEVIPMF	A; CRF01_AE; CRF02_AG				0.540543
p24	27	36	IEEKAFSPEV	C				0.556193
p24	27	37	IEEKAFSPEVI	C	B*45			0.55395
p24	28	36	EEKAFSPEV	B; A; C; D	B*44; B*45		0.0223058	0.725569
p24	28	47	EEKAFSPEVIPMFSALSEGA	B	B*27			0.225921
p24	29	36	EKAFSPEV	C				0.7313
p24	29	43	EKAFSPEVIPMFSAL	B; BC				0.245907
p24	29	43	EKGFNPEVIPMFSAL	B; CRF01_AE			0.0300752	0.0637691
p24	29	48	EKAFSPEVIPMFTALSEGAT	C				0.437899
p24	30	37	KAFSPEVI	B; A	B*57			0.739827
p24	30	38	RAFSPEVIP	B; A; C	B*57			0.00887334
p24	30	38	KAFSPEVIP	A				0.738567
p24	30	40	KAFSPEVIPMF	B; A; C; D; G; CRF02_AG	B*15; B*57; B*58	1	0.0224852	0.732433
p24	30	40	KGFNPEVIPMF	B	B*57			0.0955273
p24	31	41	AFSPEVIPMFT	C				0.471617
p24	31	44	AFSPEVIPMFSALS	B				0.247979
p24	31	47	AFSPEVIPMFTALSEGA	B; C	Cw*14		0.039392	0.452213
p24	31	47	AFSPEVIPMFSALSEGA	B				0.23862
p24	31	50	AFSPEVIPMFSALSEGATPQ	B				0.223841
p24	32	40	FSPEVIPMF	B; A; C	B*15; B*57; B*58			0.807545
p24	33	40	SPEVIPMF	C				0.810763
p24	33	47	SPEVIPMFSALSEGA	B	A*02			0.27451
p24	35	43	EVIPMFSAL	B; A; C; D; CRF01_AE	A*26; Cw*03		0.0482418	0.367971
p24	35	43	EVIPMFTAL	C	A*26			0.53432
p24	35	49	EVIPMFSALSEGATP	B				0.335913
p24	36	43	VIPMFSAL	B; D	Cw*01; Cw*02			0.369998
p24	36	44	VIPMFSALS	A				0.358801
p24	37	46	IPMFSALSEG	B	B*07		0.0645421	0.358573
p24	37	51	IPMFSALSEGATPQD	B	A*02; B*44			0.325285
p24	37	52	IPMFSALSEGATPQDL	B	B*44			0.322816
p24	38	46	PMFSALSEG	A				0.359578
p24	38	48	PMFTALSEGAT	C				0.557527
p24	38	55	PMFTALSEGATPQDLNTM	B; C	Cw*08		0.0070873	0.454882
p24	38	55	PMFSALSEGATPQDLNTM	B; A; CRF01_AE				0.134539
p24	39	53	MFSALSEGATPHDLN	A; D				0.00226737
p24	39	58	MFTALSEGATPQDLNTMLNT	C				0.444557
p24	40	48	FSALSEGAT	A				0.348561
p24	41	55	SALSEGATPQDLNTM	B	B*44			0.136033
p24	41	56	SALSEGATPQDLNTML	B				0.135398
p24	41	60	SALSEGATPQDLNMMLNIVG	A	B*81			0.168331
p24	41	60	SALSEGATPQDLNTMLNTVG	B; CRF01_AE				0.124972
p24	42	52	ALSEGATPQDL	C				0.850637
p24	42	55	ALSEGATPQDLNMM	A; CRF01_AE; CRF02_AG				0.214348
p24	43	51	LSEGATPQD	A				0.8559
p24	43	52	LSEGATPQDL	B; A	B*42; B*44			0.851764
p24	44	52	SEGATPQDL	B; CRF02_AG	B*40; B*44		0.0446057	0.856871
p24	45	56	EGATPQDLNMML	A; CRF01_AE; CRF02_AG				0.214977
p24	45	59	EGATPQDLNTMLNTV	B	B*07; B*57			0.587821
p24	45	60	EGATPQDLNTMLNTVG	B				0.587075
p24	46	54	GATPQDLNM	A				0.220594
p24	46	59	GATPQDLNMMLNIV	A; CRF01_AE; CRF02_AG				0.211888
p24	46	59	GATPQDLNTMLNTV	B				0.590351
p24	46	62	GATPQDLNTMLNTVGGH	B; C				0.587492
p24	47	55	ATPQDLNTM	B	B*07			0.627704
p24	47	56	ATPQDLNTML	B	B*07; B*58			0.619796
p24	47	56	ATPQDLNMML	A	B*53			0.219156
p24	47	58	ATPQDLNTMLNT	B; C; D	B*58			0.60602
p24	48	55	TPQDLNTM	B; C	B*07; B*81			0.632256
p24	48	56	TPQDLNTML	B; A; C; D	B*07; B*39; B*42; B*53; B*81; Cw*08		0.020786	0.624347
p24	48	56	TPQDLNTMLNT	B; C	B*14			0.610572
p24	48	56	TPTDLNTML	B	B*42		0.0138605	0.0122125
p24	48	56	TPQDLNMML	B; A; CRF02_AG	B*42; B*53		0.023981	0.22306
p24	48	57	TPQDLNTMLN	B; C; D	B*07; B*14			0.62151
p24	48	57	TPQDLNMMLN	B	B*07			0.22306
p24	48	62	TPQDLNMMLNIVGGH	A; D				0.21194
p24	49	57	PQDLNTMLN	B	B*14; Cw*07; Cw*08			0.624226
p24	49	59	PQDLNTMLNTV	B	B*14			0.598491
p24	49	63	PQDLNTMLNTVGGHQ	B; BC	A*02			0.594154
p24	51	59	DLNTMLNTV	B	B*14; Cw*08			0.645409
p24	51	59	DLNMMLNIV	B; A	B*14			0.231785
p24	51	60	DLNTMLNTVG	B	A*02; B*14			0.644663
p24	51	70	DLNTMLNTVGGHQAAMQMLK	B				0.618021
p24	52	60	LNMMLNIVG	A				0.231785
p24	53	66	NTMLNTVGGHQAAM	C				0.639738
p24	53	70	NTMLNTVGGHQAAMQMLK	C				0.621896
p24	54	62	MMLNIVGGH	A				0.230158
p24	56	64	LNIVGGHQA	A				0.248579
p24	57	71	NTVGGHQAAMQMLKE	B	A*02			0.139491
p24	59	72	VGGHQAAMQMLKET	B; C; CRF01_AE			0.0223881	0.192022
p24	60	70	GGHQAAMQMLK	C				0.953341
p24	60	78	GGHQAAMQMLKDTINEEA	C				0.688166
p24	61	69	GHQAAMQML	B; C	B*15; B*38; B*39		0.019008	0.957966
p24	61	71	GHQAAMQMLKE	B	A*02		0.162971	0.19709
p24	61	71	GHQAAMQMLKD	C; D	A*02			0.754182
p24	61	71	GHQAAMEMLKD	B; A	A*02			0.00102582
p24	61	75	GHQAAMQMLKETINE	B	A*02; B*15			0.182414
p24	61	78	GHQAAMQMLKETINEEAA	B				0.177732
p24	61	80	GHQAAMQMLKETINEEAAEW	B				0.168563
p24	62	70	HQAAMQMLK	B; A	A*11; B*52			0.957323
p24	62	75	HQAAMQMLKETINE	CRF01_AE				0.184067
p24	64	78	AAMQMLKDTINEEAA	B; C				0.68806
p24	64	80	AAMQMLKETINEEAAEW	B				0.170614
p24	65	73	AMQMLKETI	B; CRF02_AG	A*02			0.197666
p24	65	73	AMQMLKDTI	BC				0.746232
p24	65	79	AMQMLKETINEEAAE	B	B*40			0.172045
p24	66	79	MQMLKDTINEEAAE	A; CRF01_AE				0.670258
p24	69	83	LKETINEEAAEWDRV	B	A*25			0.0402466
p24	69	86	LKDTINEEAAEWDRLHPV	C	A*68			0.407969
p24	69	86	LKETINEEAAEWDRVHPV	B				0.0384181
p24	69	86	LKETINEEAAEWDRLHPV	B				0.105246
p24	70	78	KETINEEAA	B	B*40		0.094787	0.187773
p24	70	83	KDTINEEAAEWDRL	A; CRF01_AE				0.472232
p24	71	80	ETINEEAAEW	B; A; D	A*25; B*53; B*58		0.003065	0.177761
p24	71	80	DTINEEAAEW	B; A; C	B*53; B*58		0.0108581	0.685663
p24	71	90	ETINEEAAEWDRVHPVHAGP	B				0.0317723
p24	72	80	TINEEAAEW	B	B*57			0.8656
p24	73	87	INEEAAEWDRVHPVH	B	A*02			0.115798
p24	73	87	INEEAAEWDRLHPVH	BC				0.43285
p24	75	83	EEAAEWDRL	B; A; F	B*40			0.605723
p24	75	83	EEAAEWDRV	B	B*40			0.14779
p24	76	84	EAAEWDRLH	A				0.642719
p24	77	85	AAEWDRLHP	A				0.645036
p24	77	86	AAEWDRLHPV	B				0.552792
p24	77	87	AAEWDRLHPVH	C				0.459403
p24	77	91	AAEWDRVHPVHAGPI	B	A*02; B*40; B*44			0.0810918
p24	77	91	AAEWDRLHPVHAGPI	BC				0.254131
p24	77	92	AAEWDRLHPVHAGPIA	B; C				0.187456
p24	78	86	AEWDRLHPV	B; C; F	A*02; B*40			0.554031
p24	78	86	AEWDRVHPV	B	B*40		0.128241	0.148084
p24	79	86	EWDRVHPV	B	A*02			0.148756
p24	81	95	DRVHPVHAGPIAPGQ	B	B*07			0.0283713
p24	81	95	DRLHPVHAGPIAPGQ	B				0.193603
p24	81	100	DRLHPVHAGPAAPGQMREPR	B				0.0141794
p24	82	90	RLHPVHAGP	A				0.479554
p24	82	92	RLHPVHAGPIA	C				0.197684
p24	83	91	LHPVHAGPI	B				0.269523
p24	83	92	VHPVHAGPIA	B	B*55			0.0283713
p24	84	91	HPVHAGPI	D	B*35			0.424987
p24	84	91	HPVHAGPV	B	B*35			0.212163
p24	84	92	HPVHAGPIA	B; C; D; F	B*07; B*35; B*39		0.0559575	0.260444
p24	84	92	HPVHAGPVA	B; A; C; D	B*07			0.204156
p24	84	100	HPVHAGPIAPGQMREPR	B	A*02			0.221266
p24	86	94	VHAGPIPPG	A				0.15666
p24	87	101	HAGPIAPGQMREPRG	B	A*02			0.225272
p24	89	96	GPIAPGQM	C; D	B*35			0.251258
p24	91	105	IAPGQMREPRGSDIA	B; C	B*13			0.237306
p24	91	110	IAPGQMREPRGSDIAGTTST	B				0.196667
p24	93	101	PGQMREPRG	A				0.68204
p24	93	107	PGQMREPRGSDIAGT	B				0.653913
p24	94	104	GQMREPRGSDI	B; C	B*13		0.0274911	0.679667
p24	94	105	GQMREPRGSDIA	C				0.678269
p24	96	104	MREPRGSDI	A				0.684607
p24	101	120	GSDIAGTTSTLQEQIGWMTN	B				0.0726113
p24	102	110	SDIAGTTST	A				0.787928
p24	102	118	SDIAGTTSTLQEQIAWM	C				0.303413
p24	104	112	IAGTTSTLQ	A				0.673553
p24	105	119	AGTTSTLQEQIGWMT	B	A*02			0.20257
p24	106	114	GTTSTLQEQ	A				0.66745
p24	106	120	GTTSTLQEQIAWMTS	C				0.160476
p24	107	116	TTSTLQEQIA	C	A*68			0.32794
p24	108	117	TSTLQEQIGW	B; A; C; CRF01_AE	B*07; B*15; B*57; B*58	1	0.0288619	0.209513
p24	108	117	TSTLQEQIAW	B; C	B*57; B*58	1	0.0334569	0.332721
p24	108	117	TSTPQEQIGW	A	B*57			0.0486199
p24	108	117	TSTLQEQVGW	B	B*57			0.00658148
p24	108	117	TSTLQEQVAW	C				0.0232119
p24	109	117	STLQEQIGW	B; D; CRF02_AG	B*57; B*58		0.0246934	0.210619
p24	109	117	STLQEQIAW	B				0.33469
p24	109	118	STLQEQIGWM	B	A*02			0.210412
p24	109	123	STLQEQIGWMTNNPP	B	A*02			0.0721981
p24	109	124	STLQEQIGWMTNNPPI	B				0.0704569
p24	109	126	STLQEQIGWMTNNPPIPV	B				0.069869
p24	110	118	TLQEQIGWM	B; A; CRF01_AE	A*02			0.210682
p24	110	118	NLQEQIGWM	B	A*02			0.0265679
p24	110	119	NLQEQIGWMT	B	A*02			0.0265679
p24	112	120	QEQIGWMTG	A				0.0324665
p24	114	128	QIGWMTNNPPIPVGE	B; A; CRF02_AG				0.0514526
p24	116	130	AWMTSNPPVPVGDIY	C				0.0462298
p24	117	126	WMTNNPPIPV	B	A*02			0.158122
p24	117	131	WMTNNPPIPVGEIYK	B	A*02			0.0824976
p24	117	134	WMTNNPPIPVGEIYKRWI	B				0.0800872
p24	118	126	MTNNPPIPV	B	A*02; A*03; B*07			0.158249
p24	118	126	MTSNPPIPV	C	A*02			0.37155
p24	121	129	NPPIPVGEI	B	B*07		0.021514	0.291103
p24	121	130	NPPIPVGDIY	B; C	B*35		0.0318997	0.372264
p24	121	130	NPPIPVGEIY	B	B*35		0.0106332	0.291103
p24	121	135	NPPIPVGEIYKRWII	B	B*08; B*44			0.238524
p24	121	140	NPPIPVGEIYKRWIILGLNK	B				0.210293
p24	122	130	PPIPVGEIY	B; A; C; D	B*07; B*35; B*53		0.0497021	0.293885
p24	122	130	PPIPVGDIY	B; A; C; CRF02_AG	B*35		0.0499077	0.378677
p24	122	130	PPVPVGDIY	C	B*35			0.141868
p24	122	136	PPIPVGDIYKRWIIL	C				0.336142
p24	123	131	PIPVGDIYK	B; C				0.373469
p24	124	138	IPVGEIYKRWIILGL	B; A; C	B*08			0.227846
p24	125	135	PVGDIYKRWII	C				0.520022
p24	125	139	PVGEIYKRWIILGLN	B	A*24; B*40			0.319503
p24	125	142	PVGEIYKRWIILGLNKIV	B				0.316994
p24	126	140	VGEIYKRWIILGLNK	B				0.319216
p24	127	135	GEIYKRWII	B; A; C; D; CRF02_AG	B*08		0.045474	0.350176
p24	127	135	GDIYKRWII	B	B*08			0.524653
p24	127	136	GEIYKRWIIL	B	A*24; B*08		0.030316	0.32537
p24	127	143	GEIYKRWIILGLNKIVR	B	B*27			0.318169
p24	127	143	GEIYKRWIILGLNKIVRMY	B	B*27			0.318042
p24	128	135	EIYKRWII	B	B*08			0.35024
p24	128	135	DIYKRWII	B; C	B*08			0.526273
p24	128	136	EIYKRWIIL	B; D	A*02; A*24; B*08; Cw*07		0.0775815	0.325433
p24	128	142	DIYKRWIILGLNKIV	C				0.487469
p24	129	136	IYKRWIIL	B	A*24; B*08			0.826982
p24	129	137	IYKRWIILG	B	A*24			0.823361
p24	129	138	IYKRWIILGL	B; D	A*24; B*27			0.821419
p24	129	140	IYKRWIILGLNK	B; A; C; CRF01_AE	A*24			0.813803
p24	129	143	IYKRWIILGLNKIVR	B	A*24; B*27			0.806517
p24	129	148	IYKRWIILGLNKIVRMYSPT	B	B*15; B*27			0.0851999
p24	130	148	YKRWIILGLNKIVRMYSPT	B	B*27			0.086042
p24	131	139	KRWIILGLN	A				0.825083
p24	131	140	KRWIILGLNK	B; A; C; D; CRF01_AE; CRF02_AG	B*27	1	0.0375851	0.822065
p24	131	140	KRWIIMGLNK	B	B*27		0.0331636	0.0446128
p24	131	140	KRWIIMGLHK	B	B*27			0.000127083
p24	131	140	KRWILLGLNK	B				0
p24	131	142	KRWILGLNKIV	B	B*27			0
p24	131	142	KRWIILGLNKIV	B	B*27			0.818901
p24	131	145	KRWIILGLNKIVRMY	B	B*27			0.81392
p24	131	150	KRWIILGLNKIVRMYSPTSI	B				0.0845171
p24	132	140	RWIILGLNK	B	B*27			0.835547
p24	133	141	WIILGLNKI	A				0.842839
p24	133	147	WIILGLNKIVRMYSP	B	A*03; A*11; B*15; B*27			0.825733
p24	133	150	WIILGLNKIVRMYSPVSI	B; C	Cw*17; Cw*18		0.00678234	0.701103
p24	134	141	IILGLNKI	B	A*02; A*03			0.845
p24	134	142	IILGLNKIV	B	A*02			0.843232
p24	134	143	IILGLNKIVR	B; A; C	A*03; A*11; A*33		0.0102111	0.838966
p24	135	142	ILGLNKIV	B; C; CRF01_AE	A*02; A*03; B*27			0.845759
p24	135	143	ILGLNKIVR	B	A*03; A*11			0.841493
p24	135	145	ILGLNKIVRMY	B	B*07; B*27			0.840079
p24	136	144	LGLNKIVRM	A				0.908202
p24	136	145	LGLNKIVRMY	B	B*15			0.907423
p24	136	146	LGLNKIVRMYS	B; C	B*15			0.899151
p24	136	150	LGLNKIVRMYSPTSI	B				0.0904062
p24	136	153	LGLNKIVRMYSPTSILDI	B				0.0888766
p24	137	145	GLNKIVRMY	B; A; CRF01_AE	B*15; B*27		0.0702819	0.968549
p24	137	151	GLNKIVRMYSPTSIL	B	A*02; B*15			0.10364
p24	139	153	NKIVRMYSPVSILDI	A; CRF01_AE; CRF02_AG			0.245455	0.797427
p24	141	155	IVRMYSPTSILDIRQ	B	A*02; A*24			0.0609802
p24	142	150	VRMYSPVSI	B; C; F	Cw*18			0.825497
p24	143	150	RMYSPTSI	B; F	B*52		0.00923486	0.107437
p24	143	151	RMYSPTSIL	B; CRF01_AE; CRF02_AG	A*02			0.106674
p24	143	151	RMYSPVSIL	B; A				0.82278
p24	144	151	MYSPTSIL	B	A*24			0.107834
p24	144	158	MYSPVSILDIRQGPK	CRF01_AE			0.0458015	0.382931
p24	145	153	YSPVSILDI	CRF01_AE	Cw*01		0.12312	0.813215
p24	145	153	YSPTSILDI	B	Cw*12			0.106558
p24	149	158	SILDIRQGPK	B	A*11			0.458731
p24	149	163	SILDIKQGPKEPFRD	A				0.464332
p24	149	163	SILDIRQGPKEPFID	CRF02_AG				0
p24	149	165	SILDIKQGPKEPFRDYV	C				0.462363
p24	150	158	ILDIRQGPK	A				0.467493
p24	151	170	LDIRQGPKEPFRDYVDRFYK	B				0.13885
p24	152	162	DIRQGPKEPFR	B	B*27			0.459816
p24	154	168	RQGPKEPFRDYVDRF	B; A; CRF02_AG				0.453628
p24	156	164	GPKEPFRDY	B	B*07		0.10757	0.950298
p24	156	173	GPKEPFRDYVDRFFKTLR	B; C	Cw*03; Cw*18		0.120057	0.601861
p24	156	173	GPKEPFRDYVDRFYKTLR	B				0.180918
p24	157	165	PKEPFRDYV	A				0.952181
p24	159	168	EPFRDYVDRF	B; C; D	A*02			0.940808
p24	159	169	EPFRDYVDRFF	A; C; D	B*81			0.744797
p24	159	178	EPFRDYVDRFFKTLRAEQAT	C	B*44		0.0437296	0.522605
p24	160	168	PFRDYVDRF	D				0.944319
p24	160	169	PFRDYVDRFF	C				0.748181
p24	161	169	FRDYVDRFY	B	A*01			0.199057
p24	161	169	FRDYVDRFF	B; C	Cw*18			0.765037
p24	161	170	FRDYVDRFYK	B; D	B*18; B*27			0.194958
p24	161	170	FRDYVDRFFK	B				0.74646
p24	161	172	FRDYVDRFFKAL	A	A*03			0.0382366
p24	161	174	FRDYVDRFYKTLRA	B				0.184524
p24	161	175	FRDYVDRFYKTLRAE	B; A; D; BC	B*44			0.184127
p24	161	180	FRDYVDRFYKTLRAEQASQD	B	B*15			0.0551205
p24	161	180	FRDYVDRFYKTLRAEQASQE	B				0.0625071
p24	162	172	RDYVDRFFKTL	B; A	A*24		0.155265	0.62405
p24	162	172	RDYVDRFYKTL	B; D	A*24; A*26; B*15; B*18; B*44		0.112691	0.186606
p24	163	171	DYVDRFYKT	B	A*24			0.18783
p24	163	171	DYVDRFFKT	A				0.626653
p24	163	172	DYVDRFFKTL	B	A*24			0.625648
p24	163	172	DYVDRFYKTL	B	A*24			0.186972
p24	163	173	DYVDRFYKTLR	B	A*33			0.186304
p24	164	172	YVDRFYKTL	B	A*02; B*15			0.188895
p24	164	172	YVDRFFKTL	B; A; C; D	A*26; B*15; Cw*03		0.277878	0.632947
p24	164	172	YVDRFFKAL	A; CRF01_AE	B*15; Cw*03			0.0382366
p24	164	178	YVDRFYKTLRAEQAT	CRF01_AE			0.167883	0.0612681
p24	164	181	YVDRFFKTLRAEQATQDV	C				0.301286
p24	164	181	YVDRFYKTLRAEQASQEV	B				0.0628248
p24	165	178	VDRFYKTLRAEQAS	B				0.121243
p24	165	179	VDRFYKTLRAEQASQ	B	B*57			0.119834
p24	166	174	DRFYKTLRA	B; D	B*14; B*27	1	0.0269113	0.187513
p24	166	174	DRFFKTLRA	B; A; C	B*14			0.632084
p24	166	174	DRFWKTLRA	B	B*14			0
p24	166	175	DRFYKTLRAE	B	B*14			0.187115
p24	166	176	DRFYKTLRAEQ	B; A	B*14			0.186893
p24	168	176	FYKTLRAEQ	B	Cw*04			0.187782
p24	169	177	FKTLRAEQA	A				0.582281
p24	169	183	YKTLRAEQASQEVKN	B	B*58			0.0586446
p24	169	185	YKTLRAEQASQDVKNWM	B				0.0548408
p24	169	188	YKTLRAEQASQEVKNWMTET	B	B*57			0.0568513
p24	169	188	FKTLRAEQATQDVKNWMTDT	C				0.227263
p24	171	180	TLRAEQATQD	C	Cw*03			0.316414
p24	172	189	LRAEQASQEVKNWMTETL	B				0.066017
p24	172	189	LRAEQATQDVKNWMTDTL	C				0.26559
p24	173	181	RAEQASQEV	B	B*51; Cw*08			0.0806086
p24	173	181	RAEQATQEV	A				0.354185
p24	173	182	RAEQASQEVK	B	A*11			0.0806086
p24	173	183	RAEQATQDVKN	C				0.372046
p24	173	187	RAEQASQEVKNWMTE	B	B*44			0.0669908
p24	173	187	RAEQATQDVKNWMTD	A				0.267088
p24	173	187	RAEQATQEVKNWMTE	A; CRF01_AE				0.124734
p24	174	184	AEQASQDVKNW	B; C; D	B*44; B*57; Cw*04		0.0729399	0.0787469
p24	174	184	AEQASQEVKNW	B	B*44		0.0446116	0.0706514
p24	174	184	AEQASADVKNW	B	B*44			6.35415e-05
p24	174	184	AEQATQDVKNW	B; C	B*44			0.372518
p24	174	185	AEQASQEVKNWM	B	Cw*05			0.0706514
p24	174	186	AEQASQEVKNWMT	B	B*44			0.0705878
p24	175	186	EQASQEVKNWMT	B	B*44			0.0709691
p24	176	184	QATQDVKNW	C	B*53; B*57; B*58		0.0330175	0.374487
p24	176	184	QASQEVKNW	B; A; D	B*53; B*57; B*58; Cw*04	1	0.0378882	0.0712868
p24	176	184	QATQEVKNW	B; A; CRF02_AG	B*53		0.024417	0.235239
p24	176	184	QATQEVKNM	A	B*53		0.0287772	0
p24	176	184	QATQEVKGW	B; CRF02_AG				0.0930624
p24	177	185	ASQEVKNWM	B	B*53			0.0713503
p24	177	185	ATQEVKNWM	B	B*53		0.0183127	0.236296
p24	179	193	QEVKNWMTETLLVQN	CRF01_AE			0.0538462	0.190145
p24	180	189	EVKNWMTETL	B	B*53			0.205285
p24	180	190	EVKNWMTETLL	B				0.198558
p24	181	189	VKNWMTETL	B	B*48		0.0249777	0.380949
p24	181	190	VKNWMTETLL	B	B*08			0.372772
p24	181	191	VKNWMTETLLV	B				0.359825
p24	185	202	MTDTLLVQNANPDCKTIL	C	B*08			0.370678
p24	187	195	ETLLVQNAN	A				0.408134
p24	190	198	LVQNANPDC	A				0.86924
p24	190	199	LVQNSNPDCK	B	A*11			0.027416
p24	190	204	LVQNANPDCKTILRA	C				0.398619
p24	191	199	VQNSNPDCK	B	A*11		0.127384	0.027416
p24	191	199	VQNANPDCK	B	A*03			0.858555
p24	191	205	VQNANPDCKTILKAL	B	B*08; B*51			0.165219
p24	191	210	VQNANPDCKTILKALGPAAT	B				0.0825066
p24	193	201	NANPDCKTI	B; A	B*08; B*51		0.077536	0.649663
p24	193	202	NSNPDCKTIL	B	B*51			0.0208846
p24	193	205	NANPDCKTILRAL	C	B*39			0.41685
p24	193	207	NANPDCKTILKALGP	B	B*07			0.144638
p24	193	209	NANPDCKTILRALGPGA	B; C	Cw*05; Cw*08; Cw*12		0.0491672	0.331175
p24	194	202	ANPDCKTIL	B; C; CRF01_AE	B*07			0.647267
p24	195	202	NPDCKTIL	B; C	B*08; B*35		0.0325204	0.671455
p24	195	203	NPDCKSILR	A				0.120315
p24	195	205	NPDCKTILRAL	C	B*39			0.423297
p24	196	204	PDCKTILKA	B				0.20153
p24	197	205	DCKTILKAL	B; A	B*08		0.00866171	0.200419
p24	197	205	DCKTILRAL	C	B*08			0.426743
p24	197	205	DCKSILRAL	A				0.113536
p24	197	211	DCKTILKALGPAATL	B	B*57			0.0970284
p24	197	212	DCKTILKALGPAATLE	B				0.0967742
p24	199	213	KSILKALGTGATLEE	CRF01_AE			0.181034	0.0542433
p24	199	213	KSILRGLGAGATLEE	A				0.00102582
p24	199	218	KTILRALGPGATLEEMMTAC	C				0.22182
p24	200	214	TILRALGPGASLEEM	C				0.0946758
p24	200	217	TILRALGPGASLEEMMTA	B; C	Cw*03; Cw*07		0.0257503	0.0936912
p24	201	215	ILRALGPGATLEEMM	CRF02_AG				0.29408
p24	203	211	KALGPAATL	B	B*15; Cw*03			0.107958
p24	203	211	RALGPGATL	B; A; C; D	Cw*08			0.299884
p24	204	214	ALGPGASLEEM	C				0.121392
p24	205	219	LGPAATLEEMMTACQ	B	A*02			0.126893
p24	206	214	GPGATLEEM	A; C; D				0.403204
p24	208	216	GATLEEMMT	A				0.608955
p24	208	226	AATLEEMMTACQGVGGPSH	B				0.0449605
p24	209	217	ATLEEMMTA	B; A; D; CRF01_AE	A*02		0.0804272	0.739622
p24	209	223	ATLEEMMTACQGVGG	B	A*02			0.727488
p24	211	219	LEEMMTACQ	A				0.936077
p24	211	230	LEEMMTACQGVGGPGHKARV	B	B*07			0.468156
p24	212	220	EEMMTACQG	A				0.955189
p24	212	222	EEMMTACQGVG	C				0.951074
p24	213	221	EMMTACQGV	B	A*02		0.0260206	0.955197
p24	213	227	EMMTACQGVGGPGHK	B	A*11			0.496126
p24	214	222	MMTACQGVG	A				0.958531
p24	215	223	MTACQGVGG	A				0.958835
p24	216	230	TACQGVGGPSHKARV	C				0.405963
p24	217	227	ACQGVGGPGHK	B; CRF01_AE	A*11		0.142898	0.506407
p24	217	227	ACQGVGGPSHK	B			0.0252747	0.439911
p24	217	231	ACQGVGGPGHKARVL	B	A*11			0.485353
p24	217	231	ACQGVGGPSHKARIL	A; CRF01_AE				0.0232002
p24-p2p7p1p6	217	1	ACQGVGGPGHKARVLA	B				0.484114
p24-p2p7p1p6	217	3	ACQGVGGPGHKARVLAEA	B				0.482167
p24	218	227	CQGVGGPGHK	B	A*11		0.139179	0.513359
p24	219	231	QGVGGPGHKARVL	B; C				0.493648
p24	220	227	GVGGPGHK	B	A*11			0.515342
p24	220	227	GVGGPSHK	B			0.0505493	0.44693
p24	220	229	GVGGPGHKAR	B; F	A*11			0.509223
p24	221	231	VGGPGHKARVL	B; C; CRF01_AE	B*07			0.494669
p24-p2p7p1p6	221	4	VGGPGHKARVLAEAM	B	A*02; B*07			0.490308
p24-p2p7p1p6	221	4	VGGPSHKARILAEAM	A; CRF01_AE				0.0232637
p24-p2p7p1p6	221	5	VGGPGHKARVLAEAMS	B				0.483889
p24	222	230	GGPGHKARV	A				0.496798
p24	223	231	GPGHKARVL	B; C; D; F	B*07; B*35		0.0612009	0.495924
p24	223	231	GPSHKARVL	B; A; C; D; CRF01_AE	B*07; B*42; B*81		0.0486304	0.417739
p24-p2p7p1p6	223	1	GPSHKARVLA	C	B*07			0.416735
p24-p2p7p1p6	223	1	GPGHKARVLA	B	B*07			0.494622
p24-p2p7p1p6	225	8	GHKARVLAEAMSQVT	B	A*02; B*07			0.0558303
p24-p2p7p1p6	225	11	SHKARVLAEAMSQANSA	B; C	Cw*08		0.00457245	0.00259311
p24-p2p7p1p6	226	10	HKARVLAEAMSQTNS	C				0.0409863
p24-p2p7p1p6	229	7	RVLAEAMSQV	B	A*02			0.280036
p24-p2p7p1p6	229	12	RVLAEAMSQVTNSAT	B	A*02			0.0165208
p24-p2p7p1p6	230	7	VLAEAMSQV	B; A; C; D	A*02		0.0902661	0.284726
p24-p2p7p1p6	230	7	VLAEAMSQA	B	A*02			0.448043
p24-p2p7p1p6	230	8	VLAEAMSQVT	B	A*02			0.0707339
p2p7p1p6	1	10	AEAMSQVTNS	B	B*40; B*45			0.0391777
p2p7p1p6	1	10	AEAMSQANS	C	B*45			0.094618
p2p7p1p6	2	16	EAMSQVTNSATIMMQ	B	A*02			0.014551
p2p7p1p6	5	13	SQVTNSATI	B	A*02			0.01525
p2p7p1p6	6	14	QVTNSATIM	B				0.0155041
p2p7p1p6	7	15	VTNSATIMM	B				0.0156312
p2p7p1p6	8	17	TNSANIMMQR	B				0.00592408
p2p7p1p6	9	17	NSATIMMQR	B				0.0100396
p2p7p1p6	14	22	MMQRGNFRN	B				0.0398565
p2p7p1p6	14	28	MMQRGNFRNQRKIVK	B				0.0067354
p2p7p1p6	16	24	QRGNFRNQR	B				0.0364093
p2p7p1p6	18	32	GNFRNQRKIVKCFNC	B				0.0102302
p2p7p1p6	18	37	SNFKGNKRMVKCFNCGKEGH	C	A*02		0.14116	0.00049228
p2p7p1p6	19	33	NFRGPKRIKCFNCG	A				0.0118559
p2p7p1p6	21	29	RNQRKTVKC	B				0.0207781
p2p7p1p6	22	30	GPKRIVKCF	C	B*42			0.059149
p2p7p1p6	23	33	SKRIVKCFNCG	C				0.0649809
p2p7p1p6	25	34	KTVKCFNCGR	B	A*11			0.00216041
p2p7p1p6	32	40	CGKEGHIAR	B	A*31			0.323721
p2p7p1p6	34	48	KEGHIAKNCRAPRKK	B				0.13987
p2p7p1p6	37	52	HIARNCRAPRKKGCWK	C				0.282038
p2p7p1p6	38	46	IARNCRAPR	C	A*30			0.312366
p2p7p1p6	38	47	LARNCRAPRK	B	A*03; A*31			0.29232
p2p7p1p6	38	48	IAKNCRAPRKK	C				0.166705
p2p7p1p6	38	52	TARNCRAPRKKGCWK	B	A*03			0.000254166
p2p7p1p6	38	52	IAKNCRAPRKKGCWK	B				0.159497
p2p7p1p6	42	50	CRAPRKKGC	B	B*14		0.0122062	0.772509
p2p7p1p6	42	51	CRAPRKKGCW	B	B*57			0.768547
p2p7p1p6	43	51	KAPRKKGCW	A				0.0569239
p2p7p1p6	43	51	RAPRKKGCW	C				0.769722
p2p7p1p6	43	52	KAPRKKGCWK	B	A*11			0.0569239
p2p7p1p6	52	61	KCGKEGHQMK	B	A*11			0.789084
p2p7p1p6	55	70	KEGHQMKDCTERQANF	B	A*02		0.0465631	0.643921
p2p7p1p6	58	69	HQMKDCNERQAN	B; G	A*02			0.0241599
p2p7p1p6	60	74	MKDCTERQANFLGKI	B; CRF01_AE			0.0458015	0.653925
p2p7p1p6	62	72	DCTERQANFLG	B; C				0.78679
p2p7p1p6	63	71	CTERQANFL	B	B*40			0.830274
p2p7p1p6	64	71	TERQANFL	B	B*40		0.094787	0.841986
p2p7p1p6	65	75	ERQANFLGKIW	C				0.769223
p2p7p1p6	66	74	RQANFLGKI	B; C	B*13; B*48		0.0248599	0.786371
p2p7p1p6	66	80	RQANFLGKIWPSYKG	B	A*02			0.0143353
p2p7p1p6	66	80	RQANFLGKIWPSHKG	B				0.407224
p2p7p1p6	66	81	RQANFLGKIWPSHKGR	B; C	Cw*02		0.00147836	0.395568
p2p7p1p6	70	77	FLGKIWPS	B; A; CRF02_AG	A*02		0.174	0.796023
p2p7p1p6	70	79	FLGKIWPSHK	B; A; C; CRF01_AE	A*02		0.0884699	0.430743
p2p7p1p6	70	79	FLGKIWPSYK	B; A; C; D	A*02		0.152923	0.0150818
p2p7p1p6	70	84	FLGKIWPSYKGRPGN	B	A*02			0.0143989
p2p7p1p6	70	84	FLGKIWPSHKGRPGN	B; C				0.406994
p2p7p1p6	72	89	GKIWPSHKGRPGNFLQSR	B; C				0.199636
p2p7p1p6	73	81	KIWPSYKGR	B	A*31			0.0150182
p2p7p1p6	74	88	IWPSHKGRPGNFLQS	B				0.21697
p2p7p1p6	82	96	PGNFLQSRPEPTAPP	B	A*02			0.281268
p2p7p1p6	83	97	GNFLQSRPEPTAPPF	B	A*02			0
p2p7p1p6	85	94	FLQSRPEPTA	B	A*02		0.340609	0.299609
p2p7p1p6	89	97	RPEPTAPPA	C; CRF01_AE	B*07		0.043028	0.534452
p2p7p1p6	91	100	EPTAPPEESF	D	B*35; B*58			0.068272
p2p7p1p6	91	100	EPTAPPAESF	C	B*07		0.021514	0.503446
p2p7p1p6	91	102	EPTAPPAESFRF	C	B*58		0.00949737	0.303006
p2p7p1p6	93	112	TAPPEESFRFGEETTTPSQK	B	Cw*08			0.0157583
p2p7p1p6	93	112	TAPPAESFRFEETTPAPK	C				0.118147
p2p7p1p6	94	102	APPAESFRF	C	B*07		0.043028	0.364577
p2p7p1p6	97	107	AESFRFEET	CRF01_AE				0.2742
p2p7p1p6	98	112	ESFRFGEETTTPSQK	B				0.0243364
p2p7p1p6	103	120	GEETTTPSQKQEPIDKEL	B				0.00718019
p2p7p1p6	108	116	TPSQKQEPI	B; D	B*35; B*53			0.0241416
p2p7p1p6	110	118	SQKQEQIDK	B	A*11			0.00222395
p2p7p1p6	111	127	QKQGTIDKELYPLASLK	B				0.000127083
p2p7p1p6	111	127	QKQEPIDKELYPLASLK	B				0.0112469
p2p7p1p6	113	121	QEPIDKELY	D	B*44			0.0288912
p2p7p1p6	114	123	EPKDREPL	C	B*08			0.110763
p2p7p1p6	114	123	EPIDKELYPL	B; D	B*35; B*42; B*53		0.00913919	0.0249219
p2p7p1p6	114	124	EPIDKELYPLA	B				0.0185541
p2p7p1p6	118	126	KELYPLASL	B	A*02; B*40			0.0660577
p2p7p1p6	118	126	KELYPLTSL	B	B*40		0.0557571	0.0224322
p2p7p1p6	118	135	KELYPLASLRSLFGNDPS	B				0.0139114
p2p7p1p6	118	135	KELYPLASLKSLFGNDPS	B				0.0168812
p2p7p1p6	118	137	KEMYPLASLRSLFGNDPSSQ	B				0.00241458
p2p7p1p6	120	129	LYPLASLRSL	D	A*24			0.0231249
p2p7p1p6	121	129	YPLTSLRSL	B	B*35		0.0265831	0.0195479
p2p7p1p6	121	129	YPLASLRSL	B; D	B*53			0.0334484
p2p7p1p6	121	130	YPLASLRSLF	B; D	B*07; B*35		0.034542	0.0333848
p2p7p1p6	121	130	YPLTSLRSLF	B	B*07			0.0195479
p2p7p1p6	122	132	PLTSLKSLFGS	C				0.232618
p2p7p1p6	123	130	LASLRSLF	D	B*58			0.0381861
