# Supplementary material for: Computational Design of Epitope-Enriched HIV-1 Gag Antigens with Preserved Structure and Function for Induction of Broad CD8+ T Cell Responses
Source: Sci Rep. 2018 Jul 26;8:11264. doi: 10.1038/s41598-018-29435-1 (PMC6062507; doi:10.1038/s41598-018-29435-1)
Supplement: Supplementary file 4 — Supplementary Dataset 3 [file 41598_2018_29435_MOESM4_ESM.xlsx]

## Sheet: Tabelle1
TeeGag1	MGARASVLSGGELDRWEKIRLRPGGKKKYKLKHIVWASRELERFAVNPGLLETSEGCRQILGQLQPSLQTGSEELRSLYNTVATLYCVHQRIEIKDTKEALEKIEEEQNKSKKKTQQAAADKGNSSQVSQNYPIVQNLQGQMVHQAISPRTLNAWVKVIEEKAFSPEVIPMFSALSEGATPQDLNTMLNTVGGHQAAMQMLKETINEEAAEWDRLHPVHAGPIAPGQMREPRGSDIAGTTSTLQEQIGWMTNNPPIPVGEIYKRWIILGLNKIVRMYSPTSILDIRQGPKEPFRDYVDRFYKTLRAEQASQEVKNWMTETLLVQNANPDCKTILRALGPGATLEEMMTACQGVGGPGHKARVLAEAMSQVTNSATIMMQRSNFKGNKRMVKCFNCGKEG…
TeeGag2	MGARASVLSGGQLDRWEKIRLRPGGKKKYRLKHLVWASRELERFALNPGLLETSEGCKQILGQLQPSLQTGTEELRSLYNTVATLYCVHQRIEVKDTKEALDKIEEEQNKSKKKAQQAAADTGHSGKVSQNYPIVQNLQGQMVHQAISPRTLNAWVKVVEEKAFSPEVIPMFTALSEGATPQDLNMMLNIVGGHQAAMQMLKDTINEEAAEWDRVHPVHAGPIAPGQMREPRGSDIAGTTSTLQEQIAWMTSNPPIPVGDIYKRWIILGLNKIVRMYSPVSILDIKQGPKEPFRDYVDRFFKTLRAEQATQDVKNWMTDTLLVQNANPDCKTILKALGPAATLEEMMTACQGVGGPSHKARVLAEAMSQANSAATIMMQRGNFRNSKRIVKCFNCGKEG…
TeeGag3	MGARASVLSGGKLDSWEKIRLRPGGKKHYMLKHLVWASRELERFAVNPGLLESSEGCRQILGQLQPSLQTGSEELKSLYNTVATLYCVHQKIDIKDTKEALDKIEEEQNKSKKKAQQAAADTGHGKKVSQNYPIVQNIQGQMVHQSLSPRTLNAWVKVIEEKAFSPEVIPMFTALSEGATPQDLNTMLNTVGGHQAAMQMLKETINEEAAEWDRVHPVHAGPVAPGQMREPRGSDIAGTTSTLQEQVAWMTSNPPVPVGDIYKRWIIMGLNKIVRMYSPVSILDIRQGPKEPFRDYVDRFYKTLRAEQASQDVKNWMTETLLVQNSNPDCKTILRALGPGASLEEMMTACQGVGGPSHKARILAEAMSQVTNSANIMMQRGNFRNQRKTVKCFNCGREG…
TeeGagA1	MGARASVLSGGKLDAWEKIRLRPGGKKKYKLKHIVWASRELERFALNPGLLETAEGCRQILGQLQPSLQTGTEELRSLYNTVATLYCVHQRIEIKDTKEALDKIEEEQNKSKKKAQQAAADTGHSNQVSQNYPIVQNLQGQMVHQAISPRTLNAWVKVIEEKAFSPEVIPMFSALSEGATPQDLNTMLNTVGGHQAAMQMLKETINEEAAEWDRLHPVHAGPVAPGQMREPRGSDIAGTTSTLQEQIGWMTNNPPIPVGEIYKRWIILGLNKIVRMYSPVSILDIRQGPKEPFRDYVDRFFKTLRAEQASQEVKNWMTETLLVQNANPDCKTILKALGPGATLEEMMTACQGVGGPGHKARVLAEAMSQVTNSATIMMQRGNFRNQRKIVKCFNCGKEG…
TeeGagA2	MGARASVLSGGKLDSWEKIRLRPGGKKHYMLKHLVWASRELERFAVNPGLLETSEGCRQILGQLQPSLQTGSEELRSLYNTIATLWCVHQRIDIKDTKEALDKIEEEQNKSKKKAQQAAADTGHSNQVSQNYPIVQNIQGQMVHQSLSPRTLNAWVKVVEEKGFNPEVIPMFSALSEGATPQDLNMMLNIVGGHQAAMQMLKDTINEEAAEWDRLHPVHAGPIPPGQMREPRGSDIAGTTSTPQEQIGWMTGNPPIPVGDIYKRWIILGLNKIVRMYSPTSILDIKQGPKEPFRDYVDRFFKALRAEQATQEVKGWMTETLLVQNANPDCKSILRALGPGATLEEMMTACQGVGGPSHKARVLAEAMSQVTNSATIMMQRGNFRNQRKIVKCFNCGKEG…
TeeGagA3	MGARASVLSGGELDRWEKIRLRPGGKKKYKMKHLVWASRELERFAVNPGLLETSEGCRQILGQLQPSLQTGSEELRSLFNTVATLYCVHQRIEIKDTKEALDKIEEEQNKSKKKAQQAAADTGHSNQVSQNYPIVQNIQGQMVHQSMSPRTLNAWVKVVEERAFSPEVIPMFSALSEGATPHDLNTMLNTVGGHQAAMQMLKETINEEAAEWDRVHPVHAGPIAPGQMREPRGSDIAGTTSTLQEQIGWMTNNPPIPVGEIYKRWIILGLNKIVRMYSPTSILDIRQGPKEPFRDYVDRFYKTLRAEQATQEVKNWMTETLLVQNANPDCKSILKALGTGATLEEMMTACQGVGGPSHKARILAEAMSQVTNSATIMMQRGNFRNQRKIVKCFNCGKEG…
TeeGagB1	MGARASVLSGGELDRWEKIRLRPGGKKKYKLKHIVWASRELERFAVNPGLLESSEGCRQILGQLQPSLQTGSEELRSLYNTVATLYCVHQRIEIKDTKEALEKIEEEQNKSKKKTQQAAADKGNSSQVSQNYPIVQNLQGQMVHQAISPRTLNAWVKVIEEKAFSPEVIPMFSALSEGATPQDLNTMLNTVGGHQAAMQMLKETINEEAAEWDRVHPVHAGPIAPGQMREPRGSDIAGTTSTLQEQIGWMTNNPPIPVGEIYKRWIILGLNKIVRMYSPTSILDIRQGPKEPFRDYVDRFYKTLRAEQASQEVKNWMTETLLVQNANPDCKTILKALGPAATLEEMMTACQGVGGPGHKARVLAEAMSQVTNSATIMMQRGNFRNQRKTVKCFNCGREG…
TeeGagB2	MGARASVLSGGQLDRWEKIRLRPGGKKKYRLKHLVWASRELERFAVNPGLLETSEGCRQILGQLQPSLQTGTEELRSLYNTVATLYCVHQRIEVKDTKEALDKIEEEQNKSKKKAQQAAADTGNSSQVSQNYPIVQNIQGQMVHQAISPRTLNAWVKVVEEKAFSPEVIPMFTALSEGATPQDLNTMLNTVGGHQAAMQMLKDTINEEAAEWDRLHPVHAGPIAPGQMREPRGSDIAGTTSTLQEQIAWMTNNPPIPVGDIYKRWIILGLNKIVRMYSPVSILDIRQGPKEPFRDYVDRFYKTLRAEQASQDVKNWMTETLLVQNANPDCKTILRALGPGASLEEMMTACQGVGGPSHKARVLAEAMSQANSAATIMMQRGNFRNQRKIVKCFNCGKEG…
TeeGagB3	MGARASVLSGGELDRWEKIRLRPGGKKHYMLKHLVWASRELERFAVNPSLLETSEGCRQILGQLQPSLQTGSEELKSLYNTVAVLYCVHQRIDIKDTKEALDKIEEEQNKSKKKAQQAAADTGNSSKVSQNYPIVQNIQGQMVHQALSPRTLNAWVKVVEEKGFNPEVIPMFSALSEGATPQDLNMMLNIVGGHQAAMQMLKETINEEAAEWDRLHPVHAGPVAPGQMREPRGSDIAGTTSNLQEQIGWMTNNPPIPVGEIYKRWIIMGLNKIVRMYSPTSILDIRQGPKEPFRDYVDRFFKTLRAEQATQEVKNWMTETLLVQNSNPDCKTILKALGPAATLEEMMTACQGVGGPSHKARVLAEAMSQVTNSANIMMQRGNFRNQRKIVKCFNCGKEG…
TeeGagC1	MGARASVLSGGELDRWEKIRLRPGGKKHYMLKHLVWASRELERFALNPGLLETSEGCKQILGQLQPSLQTGTEELRSLYNTVATLYCVHQKIEIKDTKEALEKIEEEQNKSKKKAQQAAADTGHSGKVSQNYPIVQNLQGQMVHQAISPRTLNAWVKVIEEKAFSPEVIPMFTALSEGATPQDLNTMLNTVGGHQAAMQMLKDTINEEAAEWDRLHPVHAGPIAPGQMREPRGSDIAGTTSTLQEQIAWMTSNPPIPVGDIYKRWIILGLNKIVRMYSPVSILDIKQGPKEPFRDYVDRFFKTLRAEQATQDVKNWMTDTLLVQNANPDCKTILRALGPGASLEEMMTACQGVGGPSHKARVLAEAMSQVTNSATIMMQRSNFKGNKRMVKCFNCGKEG…
TeeGagC2	MGARASVLSGGELDRWEKIRLRPGGKKKYKMKHLVWASRELERFAVNPGLLETSEGCRQILGQLQPSLQTGSEELKSLYNTVATLYCVHAGIEVRDTKEALDKIEEEQNKSKKKAQQAAADTGHGKKVSQNYPIVQNIQGQMVHQALSPRTLNAWVKVVEEKAFSPEVIPMFSALSEGATPQDLNTMLNTVGGHQAAMQMLKETINEEAAEWDRVHPVHAGPVAPGQMREPRGSDIAGTTSTLQEQIGWMTNNPPIPVGEIYKRWIILGLNKIVRMYSPTSILDIRQGPKEPFRDYVDRFYKTLRAEQASQDVKNWMTETLLVQNANPDCKTILRALGPGATLEEMMTACQGVGGPGHKARVLAEAMSQANSSATIMMQRGNFRGPKRIVKCFNCGKEG…
TeeGagC3	MGARASVLSGGELDRWEKIRLRPGGKKKYKLKHIVWASRELERFAVNPGLLETSEGCRQILGQLQPSLQTGSEELRSLFNTVATLYCVHQRIEIKDTKEALDKIEEEQNKSKKKAQQAAADTGHSNQVSQNYPIVQNIQGQMVHQAISPRTLNAWVKVVEERAFSPEVIPMFSALSEGATPQDLNTMLNTVGGHQAAMQMLKETINEEAAEWDRVHPVHAGPIAPGQMREPRGSDIAGTTSTLQEQVAWMTSNPPVPVGDIYKRWIILGLNKIVRMYSPTSILDIRQGPKEPFRDYVDRFYKTLRAEQASQEVKNWMTETLLVQNANPDCKTILKALGPAATLEEMMTACQGVGGPSHKARVLAEAMSQANSAATIMMQRGNFRNSKRIVKCFNCGKEG…
